# Supplementary material for: Conformational Defects in the Limbs of Menorca Purebred Horses and Their Relationship to Functionality
Source: Animals (Basel). 2024 Mar 31;14(7):1071. doi: 10.3390/ani14071071 (PMC11011047; doi:10.3390/ani14071071)
Supplement: Supplementary file 1 [file animals-14-01071-s001.zip]

Archive with 1 entries (1 files):
- animals-2924794-supplementary.pdf
